# Supplementary material for: Assessing the Potential Value and Mechanism of Kaji-Ichigoside F1 on Arsenite-Induced Skin Cell Senescence
Source: Oxid Med Cell Longev. 2022 Jan 11;2022:9574473. doi: 10.1155/2022/9574473 (PMC8767413; doi:10.1155/2022/9574473)
Supplement: Supplementary Materials — Supplementary table.pdf: the primer sequences. 2. Data.pdf: the data supporting the conclusions of the study. [file 9574473.f1.zip]

Archive with 2 entries (2 files):
- Data.pdf
- Supplementary table (1).pdf
